# Supplementary material for: Treatment Reality of Proximal Humeral Fractures in the Elderly—Trending Variants of Locking Plate Fixation in Germany
Source: J Clin Med. 2023 Feb 10;12(4):1440. doi: 10.3390/jcm12041440 (PMC9963188; doi:10.3390/jcm12041440)
Supplement: Supplementary file 1 [file jcm-12-01440-s001.zip]

Archive with 1 entries (1 files):
- jcm-2182327-supplementary.pdf
